# Supplementary material for: Detection of Myocardial Deformation Patterns and Prognostic Value of Routine Echocardiographic Parameters in Patients with Cardiac Sarcoidosis Versus Extracardiac Sarcoidosis: Systematic Review and Meta-Analysis
Source: Diagnostics (Basel). 2025 Feb 20;15(5):518. doi: 10.3390/diagnostics15050518 (PMC11898684; doi:10.3390/diagnostics15050518)
Supplement: Supplementary file 1 [file diagnostics-15-00518-s001.zip]

Archive with 1 entries (1 files):
- diagnostics-3461537-supplementary.pdf
